# Supplementary material for: An update of the salmon louse (Lepeophtheirus salmonis) reference genome assembly
Source: G3 (Bethesda). 2022 Apr 11;12(6):jkac087. doi: 10.1093/g3journal/jkac087 (PMC9157166; doi:10.1093/g3journal/jkac087)
Supplement: jkac087_Supplemental_File_1 [file jkac087_supplemental_file_1.xlsx]

## Sheet: Scaffolds
Scaffold (JADKYV000000000.1)	start of 10 Kb window	end	male (fraction of missing genotypes)	female (fraction of missing genotypes)	On W Chrom?	length of contig/scaffold	Genes on scaffold
JADKYV010008298.1	1	10000	0.959184	0.316327	Probably	343	no
JADKYV010010432.1	1	10000	0.888393	0.120536	Verified	493	no
JADKYV010003031.1	1	10000	1	0.158163	Verified	519	no
JADKYV010001022.1	1	10000	1	0.175824	Probably	521	no
JADKYV010005958.1	1	10000	0.728571	0.0392857	Verified	545	no
JADKYV010000399.1	1	10000	0.904762	0.0505952	Verified	560	no
JADKYV010004816.1	1	10000	1	0	Verified	583	no
JADKYV010005327.1	1	10000	1	0.369048	Probably	598	no
JADKYV010006470.1	1	10000	0.759398	0.308271	Probably	732	no
JADKYV010008650.1	1	10000	1	0.270408	Probably	762	no
JADKYV010000528.1	1	10000	0.946429	0.0535714	Verified	765	no
JADKYV010008424.1	1	10000	0.670635	0.0446429	Verified	843	no
JADKYV010003212.1	1	10000	0.971429	0.0357143	Verified	881	no
JADKYV010000155.1	1	10000	0.628571	0	Verified	1158	no
JADKYV010004220.1	1	10000	1	0	Verified	1296	no
JADKYV010003053.1	1	10000	0.925926	0	Probably	1300	no
JADKYV010001675.1	1	10000	0.47619	0.0833333	Verified	1302	no
JADKYV010008879.1	1	10000	0.809524	0.114146	Verified	1302	no
JADKYV010009334.1	1	10000	1	0.135714	Probably	1414	no
JADKYV010010412.1	1	10000	1	0.00952381	Verified	1437	no
JADKYV010007604.1	1	10000	0.689076	0.0945378	Probably	1501	no
JADKYV010003884.1	1	10000	0.81733	0.030445	Probably	1781	no
JADKYV010001303.1	1	10000	0.706122	0.0105442	Verified	2125	no
JADKYV010003613.1	1	10000	0.952381	0.102041	Probably	2148	no
JADKYV010007079.1	1	10000	0.816327	0.064059	Probably	2206	no
JADKYV010003553.1	1	10000	1	0	Verified	2432	no
JADKYV010000732.1	1	10000	0.378378	0.00579151	Maybe	2611	no
JADKYV010000744.1	1	10000	0.998834	0.26895	Probably	2611	no
JADKYV010003032.1	1	10000	1	0.0714286	Probably	2718	no
JADKYV010007564.1	1	10000	0.257593	0.0631327	Probably	2928	no
JADKYV010007072.1	1	10000	0.974026	0.100649	Probably	3030	no
JADKYV010002916.1	1	10000	0.616359	0.0172811	Verified	3036	no
JADKYV010000538.1	1	10000	0.515528	0.0217391	Verified	3308	no
JADKYV010000716.1	1	10000	0.711982	0.186636	Probably	3866	no
JADKYV010010350.1	1	10000	0.313984	0.0457972	Probably	4012	no
JADKYV010005251.1	1	10000	0.869215	0	Verified	4365	no
JADKYV010007190.1	1	10000	1	0.00487013	Verified	4563	no
JADKYV010007267.1	1	10000	0.471655	0.0260771	Verified	4744	yes
JADKYV010001100.1	1	10000	0.784736	0	Verified	6197	no
JADKYV010003289.1	1	10000	0.565594	0.0175035	Probably	22842	no
JADKYV010005477.1	20001	30000	0.376504	0.0453947	Probably	49086	no
JADKYV010006373.1	20001	30000	0.74895	0	Verified	64532	yes
JADKYV010006545.1	1	10000	0.647887	0.00301811	Verified	65868	no
JADKYV010006968.1	10001	20000	0.41783	0.00859291	Verified	110900	yes
JADKYV010005591.1	10001	20000	0.804305	0	Verified	134219	yes
JADKYV010000915.1	1	10000	0.3782	0.0960983	Verified	179757	yes
					Total Size:	704740

## Sheet: Genes
Start-Finish	Gene Name	Protein	Scaffold			Start-Finish	Gene Name	Protein	Chrom		Protein %COV	Protein %ID
11,458..12,733	LOC121130972	XP_040582520.1	NW_024048138/JADKYV010000915.1			20,275,526..20,277,374	LOC121130237	XP_040581926.1	15		100	99.06
36,123..47,809	LOC121130967	XP_040582515.1	NW_024048138/JADKYV010000915.1			13,243,447..13,252,698	LOC121129992	XP_040581608.1	15		99	84.39
61,226..73,503	LOC121130980	XP_040582524.1	NW_024048138/JADKYV010000915.1			11177837..11181170	LOC121130081	XP_040581718.1	15		91	75
128,797..132,358	LOC121130984	XP_040582529.1	NW_024048138/JADKYV010000915.1			10614399..10615218	LOC121130148	XP_040581808.1	15		100	95.51
144,933..148,586	LOC121130983	XP_040582527.1	NW_024048138/JADKYV010000915.1			1713076..1716565	LOC121127212	XP_040578496.1	12		100	100
169,815..172,782	LOC121130978	XP_040582523.1	NW_024048138/JADKYV010000915.1			13,477,212..13,480,274	LSAA_6037	CCNE	IoA-00 genome (15)		60	88.01
173,272..178,007	LOC121130975	XP_040582521.1	NW_024048138/JADKYV010000915.1			-	-	-	-		-	-
75,454..77,117	LOC121131305	XP_040582728.1	NW_024051983.1/JADKYV010005591.1			-	-		-		-	-
85,392..86,418	LOC121131299	XP_040582725.1	NW_024051983.1/JADKYV010005591.1			50652813..50670074	LOC121118129	-	5		-	-
100,375..102,308	LOC121131308	XP_040582729.1	NW_024051983.1/JADKYV010005591.1			35213980..35218127	LOC121118900	-	5		-	-
50,572..54,205	LOC121131297	XP_040582724.1	NW_024051983.1/JADKYV010005591.1			19791949..19795636	LOC121130034	XP_040581660.1	15		100	91.62
34,707..38,395	LOC121131291	XP_040582721.1	NW_024051983.1/JADKYV010005591.1			16570323..16574086	LOC121130246	XP_040581942.1	15		97	97.07
96,386..98,386	LOC121131304	XP_040582727.1	NW_024051983.1/JADKYV010005591.1			523046..526357	LOC121130186	XP_040581881.1	15		100	95.15
38,865..41,467	LOC121131292	XP_040582722.1	NW_024051983.1/JADKYV010005591.1			217861..219081	LOC121130350	XP_040582039.1	15		98	97.06
92,704..95,487	LOC121131425	XP_040582802.1	NW_024052999.1/JADKYV010006968.1			13444867..13460995	LOC121130581	XP_040582259.1	15		82	72.41
72,123..89,029	LOC121131420	XP_040582800.1	NW_024052999.1/JADKYV010006968.1			15721228..15735463	LOC121130083	XP_040581721.1	15		100	95.24
69,827..71,132	LOC121131427	XP_040582804.1	NW_024052999.1/JADKYV010006968.1			67494019..67494949	LOC121118781	XP_040569301.1	5		96	85.71
58,874..61,041	LOC121131421	XP_040582801.1	NW_024052999.1/JADKYV010006968.1			6459756..6461982	LOC121130563	XP_040582244.1	15		95	90.84
37,998..38,516	LOC121131357	XP_040582761.1	NW_024052449.1/JADKYV010006373.1			-	-	-	-		-	-
698..1962	LOC121131443	XP_040582811.1	NW_024053272.1/JADKYV010007267.1			8670182..8671647	LOC121130232	XP_040581921.1	15		100	98.32
											Average	90.9725
											Min	72.41
											Max	99.06
